# Supplementary material for: The transcription of the main gene associated with Treacher–Collins syndrome (TCOF1) is regulated by G-quadruplexes and cellular nucleic acid binding protein (CNBP)
Source: Sci Rep. 2024 Mar 29;14:7472. doi: 10.1038/s41598-024-58255-9 (PMC10980799; doi:10.1038/s41598-024-58255-9)
Supplement: Supplementary file 2 — Supplementary Table S1. [file 41598_2024_58255_MOESM2_ESM.xlsx]

## Sheet: Hoja1
Table S1. Oligonucleotides used in this study.
	Supplementary information for The transcription of the main gene associated with Treacher-Collins syndrome (TCOF1) is regulated by G-quadruplexes and Cellular Nucleic acid Binding Protein (CNBP). Gil Rosas, Mauco; Centola, Cielo, Torres, Mercedes; Mouguelar, Valeria S.; David, Aldana P.; Piga, Ernesto J., Gomez, Dennis; Calcaterra, Nora B.; Armas, Pablo; Coux, Gabriela.
Oligonucleotides	Sequence (5'-3')	References/comments
In vitro assays
Hs-2160	GTGTATGTGGGGGGGGGGGGCGGGTGGTAG
Hs-2160mut	GTGTATGTGGAAGAGAGGAGCGAGTGGTAG
Hs-791	TGGGGTGGGGTGAGGTGGGGAAGAGGGAAC
Hs-791mut	TGAAGTGGAGTGAGGTGAGGAAGAGAGAAC
Dr-2393	TGCTGGTGGTCATGGGGGAGTGGAGAGCAT
Dr-2393mut	TGCTGGTGATCATGGAGGAGTGAAGAGCAT
Luciferase reporter construction (pGL3-promoter vector)
2160 sense	CTACCACCCGCCCCCCCCCCCCACATACAC	Blunt-end ligation cloning in pGL3-promoter vector plasmid
2160 antisense	GTGTATGTGGGGGGGGGGGGCGGGTGGTAG
2160mut sense	CTACCACTCGCTCCTCTCTTCCACATACAC	Blunt-end ligation cloning in pGL3-promoter vector plasmid
2160mut antisense	GTGTATGTGGAAGAGAGGAGCGAGTGGTAG
791 sense	GTTCCCTCTTCCCCACCTCACCCCACCCCA	Blunt-end ligation cloning in pGL3-promoter vector plasmid
791 antisense	TGGGGTGGGGTGAGGTGGGGAAGAGGGAAC
791mut sense	GTTCTCTCTTCCTCACCTCACTCCACTTCA	Blunt-end ligation cloning in pGL3-promoter vector plasmid
791mut antisense	TGAAGTGGAGTGAGGTGAGGAAGAGAGAAC
2393 Fw	ATGCTCTCCACTCCCCCATGACCACCAGCAGGGCTCGAGATCTGCGATC	RF-cloning in pGL3-promoter vector plasmid
2393 Rv	TGCTGGTGGTCATGGGGGAGTGGAGAGCATGGGCTAGCACGCGTAAGAG
2393mut Fw	ATGCTCTTCACTCCTCCATGATCACCAGCAGGGCTCGAGATCTGCGATC	RF-cloning in pGL3-promoter vector plasmid
2393mut Rv	TGCTGGTGATCATGGAGGAGTGAAGAGCATGGGCTAGCACGCGTAAGAG
RT-qPCR		Oligonucleotides used as primers for polymerase chain reactions (PCRs) were designed using Primer-BLAST (http://www.ncbi.nlm.nih.gov/tools/primer-blast/) and their specificity checked using MFE primer 2.0 (http://biocompute.bmi.ac.cn/CZlab/MFEprimer-2.0/).
TCOF1-Fw	GCCCCTGGAAAAGTTGTCACT	Amplicon: 79pb
TCOF1-Rv	GGTTTCTCACTGGTGGCTTCAC
nolc1-Fw	CCACAAATGGTACACAGAGCG	Amplicon: 164pb
nolc1-Rv	GTTGTCTTTGAGACGGGGGT
CNBP-Fw	CCGTGGCAGAGGTGGTTTTA	Amplicon: 137pb
CNBP-Rv	AGCAGGCTTCAACATCCTCC
cnbp-Fw	GCTTTGGGCACATCCAGAAAT	Amplicon: 115pb
cnbp-Rv	CCGCAGTTGTAGCAGTTCAC
GAPDH-Fw	CTCTGCTCCTCCTGTTCGAC	Amplicon: 121pb
GAPDH-Rv	GCGCCCAATACGACCAAATC
HPRT-Fw	TTGCTTTCCTTGGTCAGGCA	Amplicon: 85pb
HPRT-Rv	ATCCAACACTTCGTGGGGTC
ef1a-Fw	CTGGAGGCCAGCTCAAACAT	Amplicon: 87pb
ef1a-Rv	ATCAAGAAGAGTAGTACCGCTAGCATTAC
rpl13a-Fw	TCTGGAGGACTGTAAGAGGTATGC	Amplicon: 148pb
rpl13a-Rv	AGACGCACAATCTTGAGAGCAG
PCR primers for ChIP assays
TCOF1ChIP_2160_Fwd	TACCCACCAGACACACTCCA
TCOF1ChIP_2160_Rev	GGAAGCCACTGACGGTGTAA
TCOF1ChIP_791_Fwd	CCATAGGCTGCATCTGTCCC
TCOF1ChIP_791_Rev	CTCACAGAGACGACTGTCCG
nolc1ChIP-2393-Fw	GCAGTCTCAGCGGTGGAGGC
nolc1ChIP-2393-Rev	GCGACAAGATGATCCCAAGG
hGAPDH-ChIP-Fw/Rv	Human Positive Control Primer Set GAPDH-2	Active Motif Catalog No: 71006 (www.activemotif.com)
bact2 ChIP Fwd	TTGCCCCACCTGAGCGTAAA	DOI:10.1186/gb-2006-7-8-r71
bact2 ChIP Rev	TTGAGTCGGCGTGAAGTGGT
in vivo G-quadruplex antisense oligoucleotides (ASO)
Ctrl-ASO	AGTTAAATTTTCTGTTCATAATTTCATGTC	DOI: 10.1093/nar/gkw011 (actb2 gene sequence that does not form G4)
Dr2393-ASO	ATGCTCTCCACTCCCCCATGACCACCAGCA
Morpholinos used in zebrafish embryo microinjection
MO-cnbp	ATCCAAAACACTCACTGGTACTCAT	Translation blocking morpholino. DOI: 10.1111/j.1440-169X.2011.01298.x
MO-ctrl	CCTCTTACCTCAGTTACAATTTATA	Gene-tools standard control oligo (https://www.gene-tools.com/content/negative-control-morpholino-oligos, targets a human beta-globin intron mutation that causes beta-thalassemia)
